# Supplementary material for: The Emergence of Invasive Streptococcus pneumoniae Serotype 24F in Lebanon: Complete Genome Sequencing Reveals High Virulence and Antimicrobial Resistance Characteristics
Source: Front Microbiol. 2021 Feb 19;12:637813. doi: 10.3389/fmicb.2021.637813 (PMC7967862; doi:10.3389/fmicb.2021.637813)
Supplement: Supplementary Table 1 — Virulence factors distribution among Lebanese invasive pneumococcal isolates of serotype 24F as well as 46 genomes available at the PubMLST database. VFanalyzer was used for the accurate bacterial virulence factors identification, downloaded from the VirulenceFactors database (VFDB: http://www.mgc.ac.cn/VFs/main.htm). [file Table_1.xlsx]

## Sheet: Table S1
			CC162													CC177									CC5980	CC7215	CC11012	CC7174	CC10382	CC2818			CC11131		CC72								CC230
VFclass	Virulence factors	Related genes	46220(Prediction)	47313(Prediction)	46446(Prediction)	47482(Prediction)	47413(Prediction)	44360(Prediction)	46595(Prediction)	48461(Prediction)	48392(Prediction)	47180(Prediction)	44478(Prediction)	44480(Prediction)	46126(Prediction)	46896(Prediction)	46548(Prediction)	48318(Prediction)	48415(Prediction)	48331(Prediction)	44485(Prediction)	47488(Prediction)	47478(Prediction)	46470(Prediction)	37826(Prediction)	15486(Prediction)	35140(Prediction)	15444(Prediction)	35633(Prediction)	35281(Prediction)	35273(Prediction)	35469(Prediction)	47929(Prediction)	?	37710(Prediction)	34073(Prediction)	48450(Prediction)	48456(Prediction)	48599(Prediction)	48015(Prediction)	44474(Prediction)	48516(Prediction)	46335(Prediction)	48638(Prediction)	?	48895(Prediction)	50436(Prediction)	48488(Prediction)	310(Prediction)
			draft (draft)	draft (draft)	draft (draft)	draft (draft)	draft (draft)	draft (draft)	draft (draft)	draft (draft)	draft (draft)	draft (draft)	draft (draft)	draft (draft)	draft (draft)	draft (draft)	draft (draft)	draft (draft)	draft (draft)	draft (draft)	draft (draft)	draft (draft)	draft (draft)	draft (draft)	draft (draft)	draft (draft)	draft (draft)	draft (draft)	draft (draft)	draft (draft)	draft (draft)	draft (draft)	draft (draft)		draft (draft)	draft (draft)	draft (draft)	draft (draft)	draft (draft)	draft (draft)	draft (draft)	draft (draft)	draft (draft)	draft (draft)		draft (draft)	draft (draft)	draft (draft)	ctg.s1.000000F.arrow (ctg.s1.000000F.arrow)
Adherence	Agglutinin receptor	Undetermined	-	-	-	-	-	-	-	-	-	-	-	-	-	-	-	-	-	-	-	-	-	-	-	-	-	-	-	-	-	-	-		-	-	-	-	-	-	-	-	-	-		-	-	-	-
	Antigen I/II (AgI/II) family of oral streptococcal adhesins	sspA	-	-	-	-	-	-	-	-	-	-	-	-	-	-	-	-	-	-	-	-	-	-	-	-	-	-	-	-	-	-	-		-	-	-	-	-	-	-	-	-	-		-	-	-	-
		sspB	-	-	-	-	-	-	-	-	-	-	-	-	-	-	-	-	-	-	-	-	-	-	-	-	-	-	-	-	-	-	-		-	-	-	-	-	-	-	-	-	-		-	-	-	-
	Antigen I/II (SpaP)	spaP/pac	-	-	-	-	-	-	-	-	-	-	-	-	-	-	-	-	-	-	-	-	-	-	-	-	-	-	-	-	-	-	-		-	-	-	-	-	-	-	-	-	-		-	-	-	-
	Cell surface hydrophobicity proteins	cshA	-	-	-	-	-	-	-	-	-	-	-	-	-	-	-	-	-	-	-	-	-	-	-	-	-	-	-	-	-	-	-		-	-	-	-	-	-	-	-	-	-		-	-	-	-
		cshB	-	-	-	-	-	-	-	-	-	-	-	-	-	-	-	-	-	-	-	-	-	-	-	-	-	-	-	-	-	-	-		-	-	-	-	-	-	-	-	-	-		-	-	-	-
	Choline-binding proteins	cbpD	orf01899	orf01811	orf00424	orf01542	orf00946	orf02181	orf01718	orf01045	orf01380	orf00672	orf02172	orf00978	-	-	-	-	-	-	orf00050	orf00185	-	orf00962	orf00184	orf00185	orf00441	orf00050	orf00049	orf01116	orf01457	orf00963	orf00857		orf01037	orf01783	orf00181	orf00226	orf01171	orf01981	orf00606	orf01077	orf00213	orf01858		orf01954	orf00949	orf00735	orf00039
		cbpG	orf00604; orf00659	orf00227; orf00912	orf00247; orf01672	orf00725; orf01743	orf00400; orf01509	orf00112; orf00843	orf00178; orf00749	orf00112; orf01547	orf00075; orf01243	orf00256; orf01331	orf01055; orf01289	orf00805; orf01078	orf00685; orf01935	orf00416	orf01781	orf00372	orf00917	orf00708	orf01065	orf01375	orf01372	orf00899	orf01250	orf01073	orf01508	orf00744; orf01415	orf00292	orf00649	orf00015	orf01062	orf00653		orf01301	orf00083	orf00486	orf01007	orf00228	orf00770	orf00797	orf01016	orf00125	orf01012		orf00199	orf01361	orf00355	orf01786
		lytA	orf00889	-	orf01669	-	orf01007; orf02019	orf01127; orf02170	orf02084	-	-	-	orf00731; orf01908	orf01568	orf01010; orf01501	orf00554	orf01543	orf00754	orf00803	orf01127	orf01659	orf00758; orf01006	orf00877	orf01650	orf01147	orf00561; orf01115	orf02133	orf00374; orf01829	orf01674; orf01683	orf00523; orf00946	-	-	-		orf00810; orf00881	orf00974; orf01356	orf01871	orf02017	orf00977	orf00505	orf01887; orf01967	orf01202	orf00602	orf00932		orf01771	-	orf00146	orf00293
		lytB	orf01476	orf00736	orf00323	orf01639	orf01210	orf01406	orf01958	orf00617	orf00060	orf01924	orf00617	orf00216	orf00947	orf01258	orf01170	orf00287	orf01572	orf01239	orf00386	orf01868	orf01632	orf01870	orf01116	orf00795	orf00508	orf00662	orf02101	orf01234	orf02003	orf00040	orf00262		orf00064	orf01582	orf02069	orf01213	orf01492	orf01727	orf01307	orf01600	orf02054	orf00490		orf01251	orf00836	orf01654	orf01257
		lytC	orf00761	orf02135	orf00709	orf00626	orf01466	orf00880	orf00939	orf00875	orf00149	orf00005	orf00666	orf01143	orf01796	orf00870	orf00043	orf00950	orf01724	orf00581	orf00076	orf01079	orf00071	orf00518	orf00062	orf00531	orf01208	orf01337	orf02011	orf00464	orf01806	orf01762	orf00510		orf00729	orf01080	orf01959	orf02004	orf01068	orf00586	orf00147	orf00086	orf01008	orf00121		orf00652	orf00221	orf01399	orf00634
		pce/cbpE	orf01666	orf00337	orf00528	orf01602	orf01175	orf01441	orf01924	orf01855	orf00487	orf01890	orf00582	orf01467	orf00913	orf01822	orf01134	orf01087	orf00716	orf01203	orf00348	orf01903	orf01596	orf01974	orf01094	orf00821	orf01911	orf00701	orf02075	orf01016	orf00162	orf00076	orf00227		orf00097	orf01821	orf02031	orf00624	orf00933	orf01764	orf01345	orf01324	orf02017	orf00199		orf01285	orf01287	orf01687	orf01293
		pspA	orf00127	orf01269	-	-	-	orf00567	orf01898	-	orf01359	-	orf00246	orf00647	-	-	-	orf01570	orf00827	orf01563	orf00999	-	orf00719	orf00503	orf01382	orf01238	-	orf01607	-	-	-	-	-		orf00797	orf00742	orf01443	orf00317	-	orf01665	orf00548	-	-	-		orf00429	-	orf01856	orf02028
		pspC/cbpA	-	orf01821	orf00436	orf01553	-	orf02193	orf01708	orf01033	orf01371	orf00661	orf02183	orf00966	-	-	-	-	-	-	orf00060	orf00173	-	orf00973	orf00174	orf00176	-	orf00061	-	-	-	-	-		orf01047	-	-	-	-	orf01991	orf00616	-	orf01729	orf00525		orf01944	-	-	orf00049
	Collagen binding protein	cpa	-	-	-	-	-	-	-	-	-	-	-	-	-	-	-	-	-	-	-	-	-	-	-	-	-	-	-	-	-	-	-		-	-	-	-	-	-	-	-	-	-		-	-	-	-
		cpbA	-	-	-	-	-	-	-	-	-	-	-	-	-	-	-	-	-	-	-	-	-	-	-	-	-	-	-	-	-	-	-		-	-	-	-	-	-	-	-	-	-		-	-	-	-
	Fibronectin-binding proteins	fbaA	-	-	-	-	-	-	-	-	-	-	-	-	-	-	-	-	-	-	-	-	-	-	-	-	-	-	-	-	-	-	-		-	-	-	-	-	-	-	-	-	-		-	-	-	-
		fbp54	-	-	-	-	-	-	-	-	-	-	-	-	-	-	-	-	-	-	-	-	-	-	-	-	-	-	-	-	-	-	-		-	-	-	-	-	-	-	-	-	-		-	-	-	-
		fbsA	-	-	-	-	-	-	-	-	-	-	-	-	-	-	-	-	-	-	-	-	-	-	-	-	-	-	-	-	-	-	-		-	-	-	-	-	-	-	-	-	-		-	-	-	-
		fbsB	-	-	-	-	-	-	-	-	-	-	-	-	-	-	-	-	-	-	-	-	-	-	-	-	-	-	-	-	-	-	-		-	-	-	-	-	-	-	-	-	-		-	-	-	-
		pavA	orf01477	orf00735	orf00324	orf01640	orf01211	orf01405	orf01959	orf00616	orf00059	orf01925	orf00618	orf00217	orf00948	orf01259	orf01171	orf00286	orf01571	orf01240	orf00387	orf01867	orf01633	orf01871	orf01117	orf00794	orf00509	orf00661	orf02102	orf01233	orf02002	orf00039	orf00263		orf00063	orf01581	orf02070	orf01212	orf01491	orf01726	orf01306	orf01599	orf02055	orf01775		orf01250	orf00837	orf01653	orf01256
		prtF2	-	-	-	-	-	-	-	-	-	-	-	-	-	-	-	-	-	-	-	-	-	-	-	-	-	-	-	-	-	-	-		-	-	-	-	-	-	-	-	-	-		-	-	-	-
		prtF2	-	-	-	-	-	-	-	-	-	-	-	-	-	-	-	-	-	-	-	-	-	-	-	-	-	-	-	-	-	-	-		-	-	-	-	-	-	-	-	-	-		-	-	-	-
		sfbI/prtF1	-	-	-	-	-	-	-	-	-	-	-	-	-	-	-	-	-	-	-	-	-	-	-	-	-	-	-	-	-	-	-		-	-	-	-	-	-	-	-	-	-		-	-	-	-
		sfbII/sof	-	-	-	-	-	-	-	-	-	-	-	-	-	-	-	-	-	-	-	-	-	-	-	-	-	-	-	-	-	-	-		-	-	-	-	-	-	-	-	-	-		-	-	-	-
		sfbX	-	-	-	-	-	-	-	-	-	-	-	-	-	-	-	-	-	-	-	-	-	-	-	-	-	-	-	-	-	-	-		-	-	-	-	-	-	-	-	-	-		-	-	-	-
	GRAB	grab	-	-	-	-	-	-	-	-	-	-	-	-	-	-	-	-	-	-	-	-	-	-	-	-	-	-	-	-	-	-	-		-	-	-	-	-	-	-	-	-	-		-	-	-	-
	Glucan-binding proteins	gbpA	-	-	-	-	-	-	-	-	-	-	-	-	-	-	-	-	-	-	-	-	-	-	-	-	-	-	-	-	-	-	-		-	-	-	-	-	-	-	-	-	-		-	-	-	-
		gbpC	-	-	-	-	-	-	-	-	-	-	-	-	-	-	-	-	-	-	-	-	-	-	-	-	-	-	-	-	-	-	-		-	-	-	-	-	-	-	-	-	-		-	-	-	-
		gbpD	-	-	-	-	-	-	-	-	-	-	-	-	-	-	-	-	-	-	-	-	-	-	-	-	-	-	-	-	-	-	-		-	-	-	-	-	-	-	-	-	-		-	-	-	-
	Laminin-binding protein	lmb	orf02023	orf00973	orf01451	orf01359	orf01398	orf00794	orf01176	orf01421	orf01213	orf01490	orf01240	orf00246	orf01405	orf01292	orf02030	orf00251	orf01538	orf01570	orf01597	orf01749	orf01832	orf01111	orf01139	orf00771	orf01275	orf01235	orf01700	orf00978	orf01333	orf00909	orf01443		orf01027	orf02028	orf01478	orf02066	orf00859	orf01689	orf01270	orf01379	orf02090	orf01252		orf01124	orf01404	orf00588	orf01222
	M protein	emm	-	-	-	-	-	-	-	-	-	-	-	-	-	-	-	-	-	-	-	-	-	-	-	-	-	-	-	-	-	-	-		-	-	-	-	-	-	-	-	-	-		-	-	-	-
	M-like proteins	enn	-	-	-	-	-	-	-	-	-	-	-	-	-	-	-	-	-	-	-	-	-	-	-	-	-	-	-	-	-	-	-		-	-	-	-	-	-	-	-	-	-		-	-	-	-
		mrp	-	-	-	-	-	-	-	-	-	-	-	-	-	-	-	-	-	-	-	-	-	-	-	-	-	-	-	-	-	-	-		-	-	-	-	-	-	-	-	-	-		-	-	-	-
	Muramidase-released protein	mrp	-	-	-	-	-	-	-	-	-	-	-	-	-	-	-	-	-	-	-	-	-	-	-	-	-	-	-	-	-	-	-		-	-	-	-	-	-	-	-	-	-		-	-	-	-
	Pilus island 1	Undetermined	-	-	-	-	-	-	-	-	-	-	-	-	-	-	-	-	-	-	-	-	-	-	-	-	-	-	-	-	-	-	-		-	-	-	-	-	-	-	-	-	-		-	-	-	-
		Undetermined	-	-	-	-	-	-	-	-	-	-	-	-	-	-	-	-	-	-	-	-	-	-	-	-	-	-	-	-	-	-	-		-	-	-	-	-	-	-	-	-	-		-	-	-	-
		Undetermined	-	-	-	-	-	-	-	-	-	-	-	-	-	-	-	-	-	-	-	-	-	-	-	-	-	-	-	-	-	-	-		-	-	-	-	-	-	-	-	-	-		-	-	-	-
		Undetermined	-	-	-	-	-	-	-	-	-	-	-	-	-	-	-	-	-	-	-	-	-	-	-	-	-	-	-	-	-	-	-		-	-	-	-	-	-	-	-	-	-		-	-	-	-
		Undetermined	-	-	-	-	-	-	-	-	-	-	-	-	-	-	-	-	-	-	-	-	-	-	-	-	-	-	-	-	-	-	-		-	-	-	-	-	-	-	-	-	-		-	-	-	-
	Pilus island 2	pilA	-	-	-	-	-	-	-	-	-	-	-	-	-	-	-	-	-	-	-	-	-	-	-	-	-	-	-	-	-	-	-		-	-	-	-	-	-	-	-	-	-		-	-	-	-
		pilB	-	-	-	-	-	-	-	-	-	-	-	-	-	-	-	-	-	-	-	-	-	-	-	-	-	-	-	-	-	-	-		-	-	-	-	-	-	-	-	-	-		-	-	-	-
		pilC	-	-	-	-	-	-	-	-	-	-	-	-	-	-	-	-	-	-	-	-	-	-	-	-	-	-	-	-	-	-	-		-	-	-	-	-	-	-	-	-	-		-	-	-	-
		srtC3	-	-	-	-	-	-	-	-	-	-	-	-	-	-	-	-	-	-	-	-	-	-	-	-	-	-	-	-	-	-	-		-	-	-	-	-	-	-	-	-	-		-	-	-	-
		srtC4	-	-	-	-	-	-	-	-	-	-	-	-	-	-	-	-	-	-	-	-	-	-	-	-	-	-	-	-	-	-	-		-	-	-	-	-	-	-	-	-	-		-	-	-	-
	R6 surface protein	Undetermined	-	-	-	-	-	-	-	-	-	-	-	-	-	-	-	-	-	-	-	-	-	-	-	-	-	-	-	-	-	-	-		-	-	-	-	-	-	-	-	-	-		-	-	-	-
	Serine-rich surface glycoproteins	gspB	-	-	-	-	-	-	-	-	-	-	-	-	-	-	-	-	-	-	-	-	-	-	-	-	-	-	-	-	-	-	-		-	-	-	-	-	-	-	-	-	-		-	-	-	-
		hsa	-	-	-	-	-	-	-	-	-	-	-	-	-	-	-	-	-	-	-	-	-	-	-	-	-	-	-	-	-	-	-		-	-	-	-	-	-	-	-	-	-		-	-	-	-
	Sortase A	srtA	-	-	-	-	-	-	-	-	-	-	-	-	-	-	-	-	-	-	-	-	-	-	-	-	-	-	-	-	-	-	-		-	-	-	-	-	-	-	-	-	-		-	-	-	-
	Streptococcal collagen-like proteins	sclA	-	-	-	-	-	-	-	-	-	-	-	-	-	-	-	-	-	-	-	-	-	-	-	-	-	-	-	-	-	-	-		-	-	-	-	-	-	-	-	-	-		-	-	-	-
		sclB	-	-	-	-	-	-	-	-	-	-	-	-	-	-	-	-	-	-	-	-	-	-	-	-	-	-	-	-	-	-	-		-	-	-	-	-	-	-	-	-	-		-	-	-	-
	Streptococcal glucosyltransferases	gtfB	-	-	-	-	-	-	-	-	-	-	-	-	-	-	-	-	-	-	-	-	-	-	-	-	-	-	-	-	-	-	-		-	-	-	-	-	-	-	-	-	-		-	-	-	-
		gtfC	-	-	-	-	-	-	-	-	-	-	-	-	-	-	-	-	-	-	-	-	-	-	-	-	-	-	-	-	-	-	-		-	-	-	-	-	-	-	-	-	-		-	-	-	-
		gtfD	-	-	-	-	-	-	-	-	-	-	-	-	-	-	-	-	-	-	-	-	-	-	-	-	-	-	-	-	-	-	-		-	-	-	-	-	-	-	-	-	-		-	-	-	-
		gtfG	-	-	-	-	-	-	-	-	-	-	-	-	-	-	-	-	-	-	-	-	-	-	-	-	-	-	-	-	-	-	-		-	-	-	-	-	-	-	-	-	-		-	-	-	-
	Streptococcal lipoprotein rotamase A	slrA	orf01115	orf01560	orf00181	orf01801	orf01105	orf00205	orf01043	orf01110	orf00612	orf01143	orf01163	orf00725	orf00770	orf01665	orf01564	orf00500	orf00136	orf00525	orf00112	orf01540	orf00774	orf02022	orf01367	orf00250	orf01675	orf01569	orf01819	orf00922	orf00432	orf01484	orf02084		orf01619	orf02084	orf01371	orf01963	orf00876	orf01084	orf01128	orf01492	orf00747	orf01215		orf00975	orf00806	orf01056	orf01448
	Streptococcal plasmin receptor/GAPDH	plr/gapA	orf02004	orf00003	orf00977	orf00949	orf01002	orf00732	orf01691	orf00228	orf00946	orf00868	orf00381	orf00190	orf00489	orf01533	orf01827	orf01310	orf00958	orf01303	orf00125	orf01511	orf01508	orf00017	orf00296	orf00458	orf01421	orf00414	orf01211	orf00602	orf01246	orf01212	orf01737		orf01506	orf02015	orf00874	orf00525	orf01184	orf01097	orf01999	orf01284	orf01571	orf01597		orf00970	orf00384	orf00988	orf00226
	Wall-associated protein A	wapA	-	-	-	-	-	-	-	-	-	-	-	-	-	-	-	-	-	-	-	-	-	-	-	-	-	-	-	-	-	-	-		-	-	-	-	-	-	-	-	-	-		-	-	-	-
	rlrA islet	rrgA	orf01863	orf00307	orf01847	orf02083	orf01349	orf00256	orf02026	orf02017	orf00854	orf01849	orf00154	orf00866	orf00957	orf00808	orf01230	orf01998	orf00924	orf01324	orf00719	orf01133	orf00379	orf00150	-	-	-	-	-	-	-	-	-		-	-	-	-	-	-	-	-	-	-		-	-	-	-
		rrgB	orf01862	orf00308	orf01846	orf02084	orf01350	orf00257	orf02025	orf02018	orf00855	orf01850	orf00153	orf00867	orf00956	orf00807	orf01231	orf01999	orf00925	orf01325	orf00720	orf01134	orf00380	orf00149	-	-	-	-	-	-	-	-	-		-	-	-	-	-	-	-	-	-	-		-	-	-	-
		rrgC	orf01860	orf00309	orf01844	orf02086	orf01351	orf00259	orf02024	orf02020	orf00857	orf01852	orf00151	orf00869	orf00954	orf00806	orf01233	orf02001	orf00926	orf01327	orf00722	orf01136	orf00381	orf00147	-	-	-	-	-	-	-	-	-		-	-	-	-	-	-	-	-	-	-		-	-	-	-
		srtB	orf01859	orf00310	orf01843	orf02087	orf01352	orf00260	orf02023	orf02022	orf00858	orf01853	orf00150	orf00870	orf00953	orf00805	orf01234	orf02002	orf00927	orf01328	orf00723	orf01138	orf00382	orf00146	-	-	-	-	-	-	-	-	-		-	-	-	-	-	-	-	-	-	-		-	-	-	-
		srtC	orf01858	orf00311	orf01842	orf02088	orf01353	orf00261	orf02022	orf02023	orf00859	orf01854	orf00149	orf00871	orf00952	orf00804	orf01235	orf02003	orf00928	orf01329	orf00724	orf01139	orf00383	orf00145	-	-	-	-	-	-	-	-	-		-	-	-	-	-	-	-	-	-	-		-	-	-	-
		srtD	orf01857	orf00312	orf01841	orf02089	orf01354	orf00262	orf02021	orf02024	orf00860	orf01855	orf00148	orf00872	orf00951	orf00803	orf01236	orf02004	orf00929	orf01330	orf00725	orf01140	orf00384	orf00144	-	-	-	-	-	-	-	-	-		-	-	-	-	-	-	-	-	-	-		-	-	-	-
Enzyme	EndoS	endoS	-	-	-	-	-	-	-	-	-	-	-	-	-	-	-	-	-	-	-	-	-	-	-	-	-	-	-	-	-	-	-		-	-	-	-	-	-	-	-	-	-		-	-	-	-
	Hyaluronidase	hyl	-	-	-	-	-	-	-	-	-	-	-	-	-	-	-	-	-	-	-	-	-	-	-	-	-	-	-	-	-	-	-		-	-	-	-	-	-	-	-	-	-		-	-	-	-
		hylA	-	-	-	-	-	-	-	-	-	-	-	-	-	-	-	-	-	-	-	-	-	-	-	-	-	-	-	-	-	-	-		-	-	-	-	-	-	-	-	-	-		-	-	-	-
		hylB	-	-	-	-	-	-	-	-	-	-	-	-	-	-	-	-	-	-	-	-	-	-	-	-	-	-	-	-	-	-	-		-	-	-	-	-	-	-	-	-	-		-	-	-	-
		hylP	-	-	-	-	-	-	-	-	-	-	-	-	-	-	-	-	-	-	-	-	-	-	-	-	-	-	-	-	-	-	-		-	-	-	-	-	-	-	-	-	-		-	-	-	-
		hysA	orf01448; orf01449	orf00840; orf00841	orf01436; orf01437	orf01854; orf01855	orf00994; orf00995	orf00630; orf00631	orf00104; orf00105	orf01382; orf01383	orf00942; orf00943	orf00558; orf00559	orf01126; orf01127	orf01032; orf01033	orf02002; orf02003	orf00324	orf00984	orf00565	orf00845	orf00961	orf00835	orf00026	orf00573	orf00268	orf00718	orf00071	orf00131	orf01709	orf00145	orf00036	orf00845	orf00179	orf01002		orf01371	orf00007	orf01115	orf00210	orf01032	orf00721	orf00220	orf01039	orf01282	orf01729		orf00270	orf01147	orf01008	orf01863
	Mitogenic factor 2	mf2	-	-	-	-	-	-	-	-	-	-	-	-	-	-	-	-	-	-	-	-	-	-	-	-	-	-	-	-	-	-	-		-	-	-	-	-	-	-	-	-	-		-	-	-	-
	Mitogenic factor 3	mf3	-	-	-	-	-	-	-	-	-	-	-	-	-	-	-	-	-	-	-	-	-	-	-	-	-	-	-	-	-	-	-		-	-	-	-	-	-	-	-	-	-		-	-	-	-
	Mitogenic factor 4	mf4	-	-	-	-	-	-	-	-	-	-	-	-	-	-	-	-	-	-	-	-	-	-	-	-	-	-	-	-	-	-	-		-	-	-	-	-	-	-	-	-	-		-	-	-	-
	Mitogenic factor	mf/spd	-	-	-	-	-	-	-	-	-	-	-	-	-	-	-	-	-	-	-	-	-	-	-	-	-	-	-	-	-	-	-		-	-	-	-	-	-	-	-	-	-		-	-	-	-
	Neuraminidase A	nanA	orf00206	orf00616	orf01170	orf00372	orf01865	orf02041	orf01388	orf01678	orf01436	orf01240	orf00950	orf01889	orf00218	orf01771	orf00805	orf01754	orf01897	orf01839	orf00575	orf01384	orf01145	orf00804	orf00639	orf01349	orf00733	orf00522	orf01087	orf01175	orf00982	orf01316	orf00323		orf00247	orf02051	orf00255	orf00328	orf00456	orf00670	orf01615	orf00248	orf01520	orf01153		orf01650	orf00411	orf01972	orf00530
	Streptococcal enolase	eno	orf01537	orf00392	orf02075	orf00674	orf01501	orf01800	orf00252	orf01564	orf01433	orf00959	orf01232	orf01056	orf01851	orf01176	orf01927	orf01014	orf01400	orf01758	orf00415	orf00379	orf01028	orf00540	orf01253	orf00983	orf01880	orf01149	orf01451	orf00980	orf00125	orf00159	orf02032		orf00035	orf01705	orf01406	orf00926	orf01860	orf00633	orf01459	orf01715	orf00791	orf01932		orf00063	orf01271	orf02047	orf01034
	Streptococcal phospholipase A2	slaA	-	-	-	-	-	-	-	-	-	-	-	-	-	-	-	-	-	-	-	-	-	-	orf00632	orf01356	-	-	-	-	-	-	-		orf00258	orf01511	orf00245	orf00337	orf00464	orf00680	orf01625	orf00837	-	-		-	-	-	-
	Streptodornase-alpha	sda	-	-	-	-	-	-	-	-	-	-	-	-	-	-	-	-	-	-	-	-	-	-	-	-	-	-	-	-	-	-	-		-	-	-	-	-	-	-	-	-	-		-	-	-	-
	Streptodornase	sdn	-	-	-	-	-	-	-	-	-	-	-	-	-	-	-	-	-	-	-	-	-	-	-	-	-	-	-	-	-	-	-		-	-	-	-	-	-	-	-	-	-		-	-	-	-
Immune evasion	Capsule	Undetermined	orf00682; orf00699; orf00701; orf00702; orf00703; orf00704; orf01405	orf00203; orf00429; orf00430; orf00431; orf00432; orf00433; orf00434; orf01485	orf00271; orf00912; orf01003; orf01004; orf01005; orf01006; orf01007; orf01008	orf01018; orf01766; orf01784; orf01785; orf01786; orf01787; orf01788; orf01789	orf00528; orf01025; orf01324; orf01325; orf01561; orf01562; orf01563; orf01564	orf00067; orf00068; orf00069; orf00070; orf00071; orf00072; orf00089; orf01492	orf00132; orf00133; orf00134; orf00135; orf00136; orf00137; orf00154; orf01601	orf00138; orf01177; orf01571; orf01572; orf01573; orf01574; orf01575; orf01576	orf00637; orf00638; orf00639; orf00640; orf00641; orf00642; orf00792	orf00233; orf00901; orf00902; orf01454; orf01455; orf01456; orf01457; orf01726	orf00464; orf01078; orf01095; orf01096; orf01097; orf01098; orf01099; orf01100	orf00760; orf00761; orf00762; orf00763; orf00764; orf00765; orf00782; orf02180	orf01292; orf01957; orf01974; orf01975; orf01976; orf01977; orf01978; orf01979	orf00224; orf01091; orf01092; orf01093; orf01094; orf01095; orf01096	orf00185; orf00186; orf00187; orf00188; orf00189; orf00190; orf00447	orf00820; orf02075; orf02076; orf02077; orf02078; orf02079; orf02080	orf00670; orf00671; orf00672; orf00673; orf00674; orf00675; orf01027	orf00325; orf01339; orf01340; orf01341; orf01342; orf01343; orf01344	orf00290; orf00730; orf00731; orf00732; orf00733; orf00734; orf00735	orf01244; orf01245; orf01246; orf01247; orf01248; orf01249; orf01820	orf00800; orf01970; orf01971; orf01972; orf01973; orf01974; orf01975	orf01025; orf01986; orf01987; orf01988; orf01989; orf01990; orf01991	orf00100; orf01212; orf01213; orf01214; orf01215; orf01216; orf01217; orf01230	orf00104; orf01332; orf01333; orf01334; orf01335; orf01336; orf01337	orf00707; orf00722; orf00724; orf00725; orf00726; orf00727; orf01071	orf01645; orf01646; orf01647; orf01648; orf01650; orf01667; orf02156	orf00414; orf00720; orf00721; orf01051; orf01052; orf01053	orf00219; orf00220; orf00221; orf00222; orf00223; orf00224; orf01041	orf00655; orf01771; orf01772; orf01773; orf01774; orf01775; orf01776	orf00499; orf00500; orf00501; orf00502; orf00503; orf00504; orf00845	orf00720; orf00970; orf00971; orf00972; orf00973; orf00974; orf00975		orf00475; orf01324; orf01341; orf01342; orf01343; orf01344; orf01345; orf01346	orf00034; orf00035; orf00036; orf00037; orf00038; orf00039; orf00056; orf01318	orf00391; orf00392; orf00393; orf00394; orf00395; orf00396; orf00397; orf02001	orf00291; orf01086; orf01549; orf01550; orf01605; orf01606; orf01607; orf01608	orf00202; orf01560; orf01561; orf01562; orf01563; orf01682	orf00797; orf01050; orf01370; orf01371; orf01372; orf01373; orf01374; orf01375	orf00822; orf00839; orf00840; orf00841; orf00842; orf00843; orf00844; orf02036	orf00228; orf00594; orf00595; orf00596; orf00597; orf00598; orf00599	orf00025; orf00154; orf01193; orf01251; orf01252; orf01253; orf01254	orf00054; orf00055; orf00056; orf00057; orf00058; orf00059; orf00669; orf01674		orf00223; orf00240; orf00241; orf00242; orf00243; orf00244; orf00245; orf01850	orf00890; orf01395; orf01396; orf01397; orf01398; orf01399; orf01400	orf00328; orf01089; orf01090; orf01091; orf01092; orf01093; orf01094; orf01587	orf00147; orf01814; orf01831; orf01832; orf01833; orf01834; orf01835; orf01836
	SIC	sic	-	-	-	-	-	-	-	-	-	-	-	-	-	-	-	-	-	-	-	-	-	-	-	-	-	-	-	-	-	-	-		-	-	-	-	-	-	-	-	-	-		-	-	-	-
Immunoreactive antigen	Alpha C protein	bca	-	-	-	-	-	-	-	-	-	-	-	-	-	orf01679	-	-	-	-	-	-	-	-	-	orf01251	-	-	-	-	-	-	-		-	-	-	-	-	-	-	-	-	-		-	-	-	-
	Alpha-like protein	alp2	-	-	-	-	-	-	-	-	-	-	-	-	-	-	-	-	-	-	-	-	-	-	-	-	-	-	-	-	-	-	-		-	-	-	-	-	-	-	-	-	-		-	-	-	-
	Beta C protein	cba	-	-	-	-	-	-	-	-	-	-	-	-	-	-	-	-	-	-	-	-	-	-	-	-	-	-	-	-	-	-	-		-	-	-	-	-	-	-	-	-	-		-	-	-	-
	Rib	rib	-	-	-	-	-	-	-	-	-	-	-	-	-	-	-	-	-	-	-	-	-	-	-	-	-	-	-	-	-	-	-		-	-	-	-	-	-	-	-	-	-		-	-	-	-
	Surface immunogenic protein	sip	-	-	-	-	-	-	-	-	-	-	-	-	-	-	-	-	-	-	-	-	-	-	-	-	-	-	-	-	-	-	-		-	-	-	-	-	-	-	-	-	-		-	-	-	-
Iron uptake	Pneumococcal iron acquisition	piaA	orf00626	orf00934	orf01064	orf00702	orf02020	orf00819	orf00726	orf01870	orf01169	orf01302	orf01265	orf01101	orf00667	-	orf02002	orf00361	orf00902	orf01154	orf00164	orf00552	orf01578	orf00609	orf00976	-	orf02113	orf00764	orf00945	orf00800	orf00501	orf01535	orf01786		orf00953	orf00998	orf00890	orf00907	-	orf00097	orf01409	orf00005	-	orf01922		orf00717	orf01521	orf01886	orf01130
	Pneumococcal iron uptake	piuA	orf00321	orf01866	orf01490	orf00537	orf00230	orf01881	orf01544	orf02202	orf01311	orf00196	orf01665	orf02049	orf01566	orf00210	orf00590	orf00865	orf00453	orf01515	orf01965	orf01671	orf00244	orf01406	orf00518	orf00751	orf01310	orf00154	orf00645	orf01290	orf01636	orf01299	orf01140		orf00420	orf00238	orf00743	orf01476	orf00568	orf01843	orf00335	orf01464	orf00416	orf00428		orf01496	orf00497	orf00225	orf00368
Manganese uptake	Pneumococcal surface antigen A / Metal binding protein SloC	psaA	orf00165	orf00576	orf01209	orf00330	orf01401	orf02084	orf01348	orf00334	orf00102	orf01310	orf00907	orf01846	orf00255	orf00134	orf00846	orf01712	orf00018	orf01799	orf00534	orf01264	orf01185	orf00764	orf00672	orf01453	orf00949	orf01270	orf01129	orf00507	orf00260	orf00565	orf01378		orf00207	orf00680	orf00061	orf00851	orf00391	orf00214	orf01573	orf00612	orf01479	orf00672		orf01084	orf00156	orf00177	orf00571
Protease	C3-degrading protease	cppA	orf00941	orf01948	orf00360	orf00842	orf00138	orf01185	orf00545	orf02100	orf00427	orf01848	orf01554	orf00396	orf00593	orf01152	orf01742	orf01434	orf01878	orf00346	orf01812	orf00058	orf00019	orf01143	orf00396	orf00488	orf00423	orf00897	orf01191	orf01501	orf00319	orf01420	orf01226		orf01967	orf01524	orf00195	orf00799	orf01971	orf01498	orf01730	orf00718	orf01125	orf00910		orf00738	orf00532	orf01323	orf00751
	C5a peptidase	scpA/scpB	-	-	-	-	-	-	-	-	-	-	-	-	-	orf00033	-	-	-	-	-	-	-	-	-	orf00635	-	-	-	-	-	-	-		-	-	-	-	-	-	-	-	-	-		-	-	-	-
	Extracellular factor	epf	-	-	-	-	-	-	-	-	-	-	-	-	-	-	-	-	-	-	-	-	-	-	-	-	-	-	-	-	-	-	-		-	-	-	-	-	-	-	-	-	-		-	-	-	-
	IdeS	ideS/mac	-	-	-	-	-	-	-	-	-	-	-	-	-	-	-	-	-	-	-	-	-	-	-	-	-	-	-	-	-	-	-		-	-	-	-	-	-	-	-	-	-		-	-	-	-
	IgA1 protease	iga	orf01923	orf00445	orf01383	orf01863	-	orf01794	orf00929	orf01637	orf00312	-	orf01962	orf01674	orf01847	-	orf01704	orf00375	orf00313	orf00102	orf00318	orf00373	orf01023	orf01069	orf01257	-	orf00577	orf01144	orf00332	orf00482	orf01224	orf00370	orf02037		orf01109	orf01404	orf01411	-	-	-	orf01453	-	orf00786	orf01401		orf00034	orf00202	orf00895	orf01028
	Serine protease	htrA/degP	orf00811	orf00140	orf01242	orf00266	orf00925	orf00038	orf00356	orf00558	orf00685	orf01320	orf00038	orf00038	orf00089	orf01155	orf01491	orf00776	orf00699	orf00256	orf00015	orf00221	orf00402	orf00928	orf00743	orf00979	orf01786	orf00015	orf00015	orf01145	orf01492	orf00928	orf00686		orf01142	orf01285	orf00827	orf00381	orf01461	orf00845	orf00027	orf00471	orf00175	orf00172		orf01989	orf00627	orf00857	orf02163
	SpeB/cysteine proteinase	speB	-	-	-	-	-	-	-	-	-	-	-	-	-	orf00335	-	-	-	-	-	-	-	-	-	orf00214	-	-	-	-	-	-	-		-	-	-	-	-	-	-	-	-	-		-	-	-	-
	Streptokinase A	ska	-	-	-	-	-	-	-	-	-	-	-	-	-	-	-	-	-	-	-	-	-	-	-	-	-	-	-	-	-	-	-		-	-	-	-	-	-	-	-	-	-		-	-	-	-
	Trigger factor	tig/ropA	orf00657	orf00229	orf00246	orf01741	orf00398	orf00114	orf00180	orf01023	orf00250	orf00258	orf01053	orf00807	orf01934	-	orf00093	orf00039	orf00337	orf00091	orf00760	orf00456	orf00648	orf01365	orf00998	-	orf01510	orf00423	orf00294	orf00648	orf00013	orf01063	orf00769		orf01293	orf00093	orf01855	orf01818	orf01150	orf01183	orf00785	orf01544	orf00324	orf01075		orf00627	orf00650	orf01798	orf01774
	Zinc metalloproteinase	zmpB	orf01308	orf01154	orf01946	orf01458	orf01966	orf00992	orf00803	orf01900	orf00818	orf00453	orf01478	orf01259	orf00881	orf00916	-	-	-	-	-	-	-	-	orf00891	orf01067	orf00079	orf01936	orf01595	orf00411	orf00961	orf00770	orf00593		orf00603	orf00361; orf01403	orf01353; orf01412	orf01436; orf01869	orf00525; orf01208	orf00452; orf01000	orf01100; orf01452	orf00330; orf00513	orf00785; orf00910	orf00413; orf01402		orf00033; orf00144	orf00201; orf01118	orf00896; orf01167	orf01027; orf01545
		zmpC	-	-	-	-	-	-	-	-	-	-	-	-	-	-	-	-	-	-	-	-	-	-	-	orf00326	-	-	-	-	-	-	-		-	-	-	-	-	-	-	-	-	-		-	-	-	-
Superantigen	Mitogenic exotoxin Z	smeZ	-	-	-	-	-	-	-	-	-	-	-	-	-	-	-	-	-	-	-	-	-	-	-	-	-	-	-	-	-	-	-		-	-	-	-	-	-	-	-	-	-		-	-	-	-
	Streptococcal pyrogenic exotoxin A	speA	-	-	-	-	-	-	-	-	-	-	-	-	-	-	-	-	-	-	-	-	-	-	-	-	-	-	-	-	-	-	-		-	-	-	-	-	-	-	-	-	-		-	-	-	-
	Streptococcal pyrogenic exotoxin C	speC	-	-	-	-	-	-	-	-	-	-	-	-	-	-	-	-	-	-	-	-	-	-	-	-	-	-	-	-	-	-	-		-	-	-	-	-	-	-	-	-	-		-	-	-	-
	Streptococcal pyrogenic exotoxin G	speG	-	-	-	-	-	-	-	-	-	-	-	-	-	-	-	-	-	-	-	-	-	-	-	-	-	-	-	-	-	-	-		-	-	-	-	-	-	-	-	-	-		-	-	-	-
	Streptococcal pyrogenic exotoxin H	speH	-	-	-	-	-	-	-	-	-	-	-	-	-	-	-	-	-	-	-	-	-	-	-	-	-	-	-	-	-	-	-		-	-	-	-	-	-	-	-	-	-		-	-	-	-
	Streptococcal pyrogenic exotoxin I	speI	-	-	-	-	-	-	-	-	-	-	-	-	-	-	-	-	-	-	-	-	-	-	-	-	-	-	-	-	-	-	-		-	-	-	-	-	-	-	-	-	-		-	-	-	-
	Streptococcal pyrogenic exotoxin J	speJ	-	-	-	-	-	-	-	-	-	-	-	-	-	-	-	-	-	-	-	-	-	-	-	-	-	-	-	-	-	-	-		-	-	-	-	-	-	-	-	-	-		-	-	-	-
	Streptococcal pyrogenic exotoxin K	speK	-	-	-	-	-	-	-	-	-	-	-	-	-	-	-	-	-	-	-	-	-	-	-	-	-	-	-	-	-	-	-		-	-	-	-	-	-	-	-	-	-		-	-	-	-
	Streptococcal pyrogenic exotoxin L	speL	-	-	-	-	-	-	-	-	-	-	-	-	-	-	-	-	-	-	-	-	-	-	-	-	-	-	-	-	-	-	-		-	-	-	-	-	-	-	-	-	-		-	-	-	-
	Streptococcal pyrogenic exotoxin M	speM	-	-	-	-	-	-	-	-	-	-	-	-	-	-	-	-	-	-	-	-	-	-	-	-	-	-	-	-	-	-	-		-	-	-	-	-	-	-	-	-	-		-	-	-	-
	Streptococcal superantigen	ssa	-	-	-	-	-	-	-	-	-	-	-	-	-	-	-	-	-	-	-	-	-	-	-	-	-	-	-	-	-	-	-		-	-	-	-	-	-	-	-	-	-		-	-	-	-
Toxin	ADP-ribosyltransferase SpyA	spyA	-	-	-	-	-	-	-	-	-	-	-	-	-	-	-	-	-	-	-	-	-	-	-	-	-	-	-	-	-	-	-		-	-	-	-	-	-	-	-	-	-		-	-	-	-
	Beta-hemolysin/cytolysin	acpC	-	-	-	-	-	-	-	-	-	-	-	-	-	-	-	-	-	-	-	-	-	-	-	-	-	-	-	-	-	-	-		-	-	-	-	-	-	-	-	-	-		-	-	-	-
		cylA	-	-	-	-	-	-	-	-	-	-	-	-	-	-	-	-	-	-	-	-	-	-	-	-	-	-	-	-	-	-	-		-	-	-	-	-	-	-	-	-	-		-	-	-	-
		cylB	-	-	-	-	-	-	-	-	-	-	-	-	-	-	-	-	-	-	-	-	-	-	-	-	-	-	-	-	-	-	-		-	-	-	-	-	-	-	-	-	-		-	-	-	-
		cylD	-	-	-	-	-	-	-	-	-	-	-	-	-	-	-	-	-	-	-	-	-	-	-	-	-	-	-	-	-	-	-		-	-	-	-	-	-	-	-	-	-		-	-	-	-
		cylE	-	-	-	-	-	-	-	-	-	-	-	-	-	-	-	-	-	-	-	-	-	-	-	-	-	-	-	-	-	-	-		-	-	-	-	-	-	-	-	-	-		-	-	-	-
		cylF	-	-	-	-	-	-	-	-	-	-	-	-	-	-	-	-	-	-	-	-	-	-	-	-	-	-	-	-	-	-	-		-	-	-	-	-	-	-	-	-	-		-	-	-	-
		cylG	-	-	-	-	-	-	-	-	-	-	-	-	-	-	-	-	-	-	-	-	-	-	-	-	-	-	-	-	-	-	-		-	-	-	-	-	-	-	-	-	-		-	-	-	-
		cylI	-	-	-	-	-	-	-	-	-	-	-	-	-	-	-	-	-	-	-	-	-	-	-	-	-	-	-	-	-	-	-		-	-	-	-	-	-	-	-	-	-		-	-	-	-
		cylJ	-	-	-	-	-	-	-	-	-	-	-	-	-	-	-	-	-	-	-	-	-	-	-	-	-	-	-	-	-	-	-		-	-	-	-	-	-	-	-	-	-		-	-	-	-
		cylK	-	-	-	-	-	-	-	-	-	-	-	-	-	-	-	-	-	-	-	-	-	-	-	-	-	-	-	-	-	-	-		-	-	-	-	-	-	-	-	-	-		-	-	-	-
		cylX	-	-	-	-	-	-	-	-	-	-	-	-	-	-	-	-	-	-	-	-	-	-	-	-	-	-	-	-	-	-	-		-	-	-	-	-	-	-	-	-	-		-	-	-	-
		cylZ	-	-	-	-	-	-	-	-	-	-	-	-	-	-	-	-	-	-	-	-	-	-	-	-	-	-	-	-	-	-	-		-	-	-	-	-	-	-	-	-	-		-	-	-	-
	CAMP factor	cfa/cfb	-	-	-	-	-	-	-	-	-	-	-	-	-	-	-	-	-	-	-	-	-	-	-	-	-	-	-	-	-	-	-		-	-	-	-	-	-	-	-	-	-		-	-	-	-
	Pneumolysin	ply	orf01614	orf00023	orf02032	orf01474	orf00692	orf01361	orf00674	orf00311	orf01503	orf00708	orf00079	orf00525	orf01121	-	orf01649	orf00136	orf01532	orf00547	orf01672	orf00751	orf01434	orf01945	orf01151	-	orf00349	orf01816	orf01252	orf01274	orf01401	orf00219	orf01305		orf00872	orf01367	orf01881	orf02029	orf01839	orf00493	orf01979	orf01210	orf01686	orf00384		orf01760	orf00276	orf00022	orf00306
	Streptolysin O	slo	-	-	-	-	-	-	-	-	-	-	-	-	-	orf00543	-	-	-	-	-	-	-	-	-	orf01112	-	-	-	-	-	-	-		-	-	-	-	-	-	-	-	-	-		-	-	-	-
	Streptolysin S	sagA	-	-	-	-	-	-	-	-	-	-	-	-	-	-	-	-	-	-	-	-	-	-	-	-	-	-	-	-	-	-	-		-	-	-	-	-	-	-	-	-	-		-	-	-	-
	Suilysin	sly	-	-	-	-	-	-	-	-	-	-	-	-	-	-	-	-	-	-	-	-	-	-	-	-	-	-	-	-	-	-	-		-	-	-	-	-	-	-	-	-	-		-	-	-	-
																-										-
[truncated: 7 more columns]
