# Supplementary material for: The Emergence of Invasive Streptococcus pneumoniae Serotype 24F in Lebanon: Complete Genome Sequencing Reveals High Virulence and Antimicrobial Resistance Characteristics
Source: Front Microbiol. 2021 Feb 19;12:637813. doi: 10.3389/fmicb.2021.637813 (PMC7967862; doi:10.3389/fmicb.2021.637813)
Supplement: Supplementary Table 2 — A complete list of the 54 genomes including 8 from the present study and 46 publicly available closed genomes from the PubMLST database. This table includes the ID, country, year of isolation, diagnosis, source, serotype, STs, CCs, and the GPSCs of the corresponding S. pneumoniae isolates. [file Table_2.xlsx]

## Sheet: Table S2
ID	Biosample	Country	Year	Diagnosis	Source	Serotype	ST	CC	GPSC
46220	SAMEA4023532	United Kingdom	2014	N/A	N/A	24B	162	CC162	6
47313	SAMEA4024626	United Kingdom	2015	N/A	N/A	Serogroup 24	162
46446	SAMEA4023759	United Kingdom	2014	N/A	N/A	24F	162
44360	SAMEA2682043	United Kingdom	2012	Carriage	Nasopharynx	24F	162
47413	SAMEA4024726	United Kingdom	2015	N/A	N/A	Serogroup 24	11514
47482	SAMEA4024795	United Kingdom	2016	N/A	N/A	24F	162
46595	SAMEA4023908	United Kingdom	2014	N/A	N/A	24B	162
48461	SAMEA4022837	United Kingdom	2013	N/A	N/A	24F	162
48392	SAMEA4022768	United Kingdom	2013	N/A	N/A	24F	162
47180	SAMEA4024493	United Kingdom	2015	N/A	N/A	24F	162
44478	SAMEA2626871	United Kingdom	2013	Carriage	Nasopharynx	24B	162
44480	SAMEA2626872	United Kingdom	2013	Carriage	Nasopharynx	24F	162
46126	SAMEA4023438	United Kingdom	2014	N/A	N/A	24F/A	162
46896	SAMEA4024209	United Kingdom	2015	N/A	N/A	24F	177	CC170	44
46548	SAMEA4023861	United Kingdom	2014	N/A	N/A	24B	177
48318	SAMEA4022694	United Kingdom	2013	N/A	N/A	24F	1543
48415	SAMEA4022791	United Kingdom	2013	N/A	N/A	24F	177
47488	SAMEA4024801	United Kingdom	2016	N/A	N/A	24F	177
46470	SAMEA4023783	United Kingdom	2014	N/A	N/A	24F	177
48331	SAMEA4022707	United Kingdom	2013	N/A	N/A	24F	177
44485	SAMEA2626877	United Kingdom	2013	Carriage	Nasopharynx	24F	177
47478	SAMEA4024791	United Kingdom	2016	N/A	N/A	24F	177
37826	GB: CR931686.1	Denmark	1940	N/A	N/A	24A	5980	CC5980	novel
15486	GB: CR931687.1	Denmark	1942	N/A	N/A	24B	7215	CC7215
35140	SAMEA1023727	Thailand	2008	Carriage	Nasopharynx	24A	6708	CC11012	91
35633	SAMEA1029058	Thailand	2010	Carriage	Nasopharynx	24F	10382	CC10382	106
15444	GB: CR931688.1	USA	1952	N/A	N/A	24F	7174	CC7174	novel
35281	SAMEA1024750	Thailand	2008	Carriage	Nasopharynx	24F	6696	CC2818	150
35273	SAMEA1025108	Thailand	2008	Carriage	Nasopharynx	24F	6706
35469	SAMEA1026118	Thailand	2009	Carriage	Nasopharynx	24F	6696
47929	SAMEA4022305	United Kingdom	2003	N/A	N/A	24F	11131	CC11131	novel
15449	24F/3	Denmark	1943	N/A	N/A	24F	7179
37710	SAMEA3323506	Iceland	2014	Bacteraemia	Blood	24F	13131	CC72	16
34073	SAMEA1026535	United Kingdom	2009	Carriage	Nasopharynx	24F	72
48450	SAMEA4022826	United Kingdom	2013	N/A	N/A	24B	72
48456	SAMEA4022832	United Kingdom	2013	N/A	N/A	24B	72
48599	SAMEA4022975	United Kingdom	2000	N/A	N/A	24F	72
48015	SAMEA4022391	United Kingdom	2008	N/A	N/A	24B	72
44474	SAMEA2626866	United Kingdom	2013	Carriage	Nasopharynx	24F	72
48516	SAMEA4022892	United Kingdom	2013	N/A	N/A	24F	11392
46335	SAMEA4023647	United Kingdom	2014	N/A	N/A	24F	4677	CC230	10
48638	SAMEA4023014	United Kingdom	2011	N/A	N/A	24B	230
48895	SAMEA3323307	Iceland	2011	Otitis media	Middle ear fluid	24F	230
50436	SAMEA3952790	USA	2009	N/A	N/A	24F	230
48488	SAMEA4022864	United Kingdom	2013	N/A	N/A	24F	4253
51437	SC19-7011-P	Canada	2019	N/A	Blood	24F	15253
